# Supplementary material for: Survival and Death Causes in Thyroid Cancer in Taiwan: A Nationwide Case–Control Cohort Study
Source: Cancers (Basel). 2021 Aug 5;13(16):3955. doi: 10.3390/cancers13163955 (PMC8391882; doi:10.3390/cancers13163955)
Supplement: Supplementary file 1 [file cancers-13-03955-s001.zip]

Archive with 1 entries (1 files):
- cancers-1283772-supplementary.pdf
